# Supplementary material for: Analysis of somatic mutations and key driving factors of cervical cancer progression
Source: Open Med (Wars). 2023 Jul 28;18(1):20230759. doi: 10.1515/med-2023-0759 (PMC10390753; doi:10.1515/med-2023-0759)
Supplement: Supplementary material [file med-2023-0759-sm.xlsx]

## Sheet: Sheet1
Sample	Q20	Exon genome coverage	Average coverage depth (X)
H0324	0.9385	0.977991	62.666
H0433	0.941	0.979075	66.0458
H0200	0.9414	0.978858	73.4078
H0289	0.9105	0.976682	47.3995
H0360	0.9465	0.982676	103.125
H0528	0.9076	0.97544	40.7355
H0517	0.9089	0.97871	68.8652
H0439	0.9208	0.977334	62.6793
H0589	0.9119	0.974636	31.7152
H0281	0.9016	0.976287	33.2248
H0604	0.9325	0.977721	55.3449
H0322	0.9014	0.974671	40.6687
H0030	0.9538	0.979835	81.8383
H0209	0.958	0.981181	85.1882
H0455	0.9518	0.979994	79.2386
H0237	0.9483	0.979495	68.5155
H0275	0.9351	0.978191	55.7576
H0075	0.9351	0.977872	53.816
H0521	0.9414	0.978488	63.6959
H0421	0.9458	0.978192	66.7074
H0041	0.9162	0.976575	44.6233
H0074	0.9392	0.976206	66.1576
H0212	0.9306	0.978052	56.9694
H0076	0.9427	0.9787	66.7592
H0224	0.9477	0.975931	81.367
H0507	0.9451	0.976596	81.2743
H0074	0.9471	0.975315	96.8173
H0076	0.9044	0.972756	48.7958
H0203	0.9459	0.979742	73.0113
H0208	0.9376	0.979467	65.5436
H0595	0.9167	0.978188	50.2792
H0047	0.9538	0.982172	92.3073
H0287	0.9056	0.974519	32.3875
H0390	0.919	0.986974	42.5196
H0284	0.922	0.964864	36.9581
H0489	0.9412	0.979584	66.6417
H0416	0.9095	0.986243	39.2123
H0240	0.9086	0.97408	55.5727
H0235	0.9533	0.981159	86.3368
H0201	0.9582	0.988464	71.1558
H0281	0.9464	0.979285	132.323
H0067	0.9454	0.979607	69.6046
H0034	0.9695	0.989679	92.1215
H0322	0.9397	0.976808	84.956
H0320	0.9501	0.987999	64.2659
H0287	0.9359	0.978716	62.8436
H0209	0.94	0.976777	79.2904
H0288	0.9389	0.987352	55.214
H0489	0.9406	0.978181	61.9417
H0237	0.9358	0.97569	70.8584
H0527	0.9721	0.98921	81.5198
H0235	0.9446	0.979629	65.4258
H0075	0.9351	0.975761	73.1473
H0593	0.9203	0.986773	45.0593
H0067	0.9374	0.979092	62.2427
H0421	0.9402	0.97496	79.372
H0042	0.9497	0.980993	94.9098
H0536	0.9268	0.977866	60.4748
H0206	0.9466	0.982215	96.9733
H0584	0.904	0.968364	24.1036
H0390	0.9411	0.979902	70.1111
H0416	0.9173	0.976925	50.5927
H0201	0.9059	0.97538	42.0789
H0034	0.9292	0.977215	61.2452
H0324	0.9019	0.975845	39.08
H0439	0.9091	0.973104	26.192
H0433	0.9282	0.976919	53.354
H0517	0.9008	0.974111	24.388
H0200	0.9533	0.980361	91.049
H0528	0.9648	0.982256	123.829
H0289	0.9277	0.976218	55.5758
H0360	0.9598	0.981299	91.309
H0203	0.9371	0.977753	61.1722
H0584	0.9559	0.980671	83.7321
H0208	0.9432	0.978532	72.0078
H0206	0.9514	0.981018	58.6522
H0595	0.9185	0.97629	48.2572
H0536	0.9479	0.979654	66.8884
H0047	0.9268	0.977078	57.2829
H0042	0.9555	0.980629	74.1396
H0044	0.95	0.97979	75.4621
H0084	0.9254	0.976542	49.0929
H0284	0.9557	0.980689	79.5864
H0240	0.9429	0.979864	55.0116
H0320	0.9367	0.977203	61.4329
H0288	0.939	0.978852	69.1022
H0527	0.9012	0.974907	40.097
H0593	0.9011	0.973882	40.0568
H0589	0.9018	0.972499	28.4585
H0224	0.9094	0.967283	29.8828
H0044	0.9393	0.979046	60.3732
H0604	0.9353	0.976965	54.899
H0030	0.9354	0.974649	53.9414
H0083	0.9485	0.979153	78.8083
H0455	0.9559	0.979629	87.2657
H0507	0.9605	0.982564	103.994
H0521	0.9573	0.979948	89.6887
H0402	0.9602	0.983022	102.728
H0275	0.9325	0.975987	58.5144
H0083	0.9512	0.980667	80.733
H0041	0.9321	0.976642	53.427
H0402	0.9339	0.978452	57.5802
H0084	0.9074	0.975645	41.4739
H0212	0.9037	0.97506	48.1266
